# Supplementary material for: Effects of atherogenic diet supplemented with fermentable carbohydrates on metabolic responses and plaque formation in coronary arteries using a Saddleback pig model
Source: PLoS One. 2022 Oct 7;17(10):e0275214. doi: 10.1371/journal.pone.0275214 (PMC9543622; doi:10.1371/journal.pone.0275214)
Supplement: S1 Table — (XLSX) [file pone.0275214.s002.xlsx]

## Sheet: BW
Body weight [kg]
Group	Pig No.	t0	2020-10-05	2020-10-15	2020-10-26	2020-11-02	2020-11-09	2020-11-16	2020-11-23	2020-11-30	2020-12-07	2020-12-14	2020-12-21	2020-12-28	2021-01-04	2021-01-11	2021-01-18	2021-01-25		n/a	not available
AD	1	70	78.4	83.1	91.1	99.1	108.9	109.2	114.9	124.9	129.7	134.8	139	143.5	150.4	152.5	160	164.5
AD	2	106	107.4	113.9	122.4	129.1	136.5	139.7	144.1	148.8	150.3	152.6	156.5	159.5	164.5	166	173.5	172
AD	3	112	116.5	120.5	121.4	126.7	136.3	141.2	150.8	153.7	156.6	158.9	164.5	169.5	174.6	178.5	185.2	188
AD	4	89	91.3	95.9	104.4	111.7	118.4	121.2	128.5	131.4	134.2	142.2	141	143.5	152.9	155	152.5	162.5
AD	5	92	95.5	101.5	110	108.5	114.9	118.4	127.2	137.1	139.5	146.2	153.5	156	163	168	168.3	175
AD	6	106	113.2	117.7	124.6	133.5	142.2	142.3	146.9	149.8	154.8	166	167	174	183.4	183.5	188.5	196.5
AD	7	106	113.9	118.7	127.8	133.5	137.8	142.1	148.7	155.5	159.7	162.7	168	170.5	178.8	176.5	182.7	187
AD	8	101	106.7	111.3	121.4	124.3	128.1	137.3	133.3	139.1	144.3	141.9	138.5	138	142.5	147.5	150.8	152
AD	9	104	112.5	116.7	123.4	127.1	136.5	134.4	143.4	148.3	151.9	154.6	160	161.5	168	169	176.3	179
AD	10	104	108	116	124.6	130.9	137.7	139.6	144.4	152.2	159.4	163.3	167.5	173.5	176.7	179.5	185.7	189.5
ADp	1	98	103.1	107.4	115.5	117.3	120.7	123.6	130.2	133.7	138.5	141.7	149.2	147.1	150.6	150	153.8	156.4
ADp	2	94	102.5	110.6	120.2	126.3	124.9	131.3	141.6	138.5	148	159.1	156.3	164.8	165.7	168.5	170.5	179.5
ADp	3	106	115.5	118.9	130.4	136.1	134.2	141.6	147.2	146	157.6	160.9	164.3	168.7	172.2	176.5	179.6	178.5
ADp	4	97	101.1	106.3	115	120	121.1	126.2	129.4	133.4	140.3	145.5	148.8	153.2	160.1	161.5	167.3	165.5
ADp	5	100	109.7	110.5	123.2	133.4	133.3	135.2	147.3	146.5	155.2	165.1	167.9	174.6	183.9	184	191.7	201
ADp	6	87	92.5	98.3	112.2	115.3	115.7	122.1	128.5	128.5	140.8	145.8	156.5	156.2	166.8	166	170.4	167.5
ADp	7	102	109	113.4	124.7	130.5	134.3	140.1	144.2	149.1	154.6	157.3	161.3	164.3	165.1	167	167.6	170
ADp	8	97	106.3	111.1	124.8	131.8	130.8	140.2	148.6	145.8	157.5	165.4	162.8	170.1	180.1	182.5	187.2	187.5
ADp	9	108	108.7	113.9	128.7	131.3	132.4	137.3	142	142.8	150	154.1	157.5	158.7	161.6	164	169	173
ADp	10	115	115	121.4	134.5	141.2	143.6	150.5	155.5	155.5	166.2	173.8	174.6	176.6	179.8	179.5	179.7	178.5
ADi	1	94	96.9	102.4	118.4	122.4	123.4	135.8	140.6	141.8	150.1	157.8	155.5	162.5	172.4	172	182.9	183
ADi	2	107	109.8	118.6	133.5	133.3	133.1	144.2	153.7	155.3	164.1	163.1	171	181.5	181.6	186	196	195
ADi	3	101	108.3	113.4	125.9	127.5	124.9	130.7	135.9	142.5	148.7	155.3	157	160.5	167.1	170.5	176.1	181
ADi	4	84	90.2	99.1	112	114.7	123.4	130.1	130.8	141.5	145.6	153.7	158	164	167.7	174.5	179	185.5
ADi	5	115	123.3	130	143.3	142.9	150.5	159	163.2	170.1	175.8	176.4	184	187.5	194.5	196	202.5	207
ADi	6	103	101.1	115.2	129.2	129.8	135.5	140.6	149.9	152.6	155.2	156.2	165	170	173.6	175.5	182.8	186.5
ADi	7	103	109.1	117	129.1	130	135.7	136.9	140.8	146.7	152.5	156.6	159.5	162.5	166.7	167	173	174
ADi	8	114	121.2	129.8	142.6	144.9	149.5	155.5	160.6	165.1	170.3	176.7	176.5	182.5	188.6	190	196.9	199
ADi	9	89	94.4	99.5	102.3	102.3	108.6	114.1	119.2	124.2	128.4	130.1	137.5	141	145.6	148.5	155.3	159
ADi	10	89	94.1	102.1	114.9	111.9	120.1	124.3	127.8	132.9	136.9	141.2	144.5	147.5	150	154.5	155.4	156.5
CD	1	90	97	106.7	112.9	114.9	120.5	123.3	131.4	129	138	143.6	139.2	150.5	153	157.5	166.9	165.5
CD	2	86	91.2	98.3	104.2	110.5	120.4	120.2	126.3	134.4	130.8	138.4	144	143	155.9	153	160.7	167
CD	3	89	96.1	104.8	108.4	112.5	114.5	121.4	125.2	125.3	128.4	135.6	132.7	140	148.7	145.5	156.4	158
CD	4	93	97.2	102.3	112.3	116.4	123.4	127.2	133.5	133.5	141.8	142.7	146.5	149.5	155.2	158	164.4	164.5
CD	5	95	97.7	104.3	110	112.4	119.9	124.4	130	130.9	138.4	141.7	147	151.2	158.6	160	167.4	169
CD	6	90	95	101.4	110.6	111.5	123.1	129.4	130.5	136.1	140.2	145.5	138.3	151.2	157.3	156	162.6	166
CD	7	90	92.2	97.2	105.6	110.5	115.8	119.7	125.2	131.1	134.6	133.7	137.4	139.9	142.2	144	147.8	150
CD	8	86	82.5	93.5	108.3	106.1	118.3	125.9	127.4	132.8	138.2	136.6	145.4	143.9	150.4	156	154.6	159
CD	9	88	94.5	100.6	110.7	106.9	119	124.8	131.5	133.7	136.5	142.2	140	147	153.2	152	159.6	164
CD	10	100	101	109.2	116.5	117.3	125.1	126.9	129.1	133.4	137.1	137	140.4	143.3	148	149.5	155.2	155.5
BL	1	84	90	99	n/a	n/a	n/a	n/a	n/a	n/a	n/a	n/a	n/a	n/a	n/a	n/a	n/a	n/a
BL	2	98	106	112	n/a	n/a	n/a	n/a	n/a	n/a	n/a	n/a	n/a	n/a	n/a	n/a	n/a	n/a
BL	3	103	110	118	n/a	n/a	n/a	n/a	n/a	n/a	n/a	n/a	n/a	n/a	n/a	n/a	n/a	n/a
BL	4	96	103	109	n/a	n/a	n/a	n/a	n/a	n/a	n/a	n/a	n/a	n/a	n/a	n/a	n/a	n/a
BL	5	91	99	106	n/a	n/a	n/a	n/a	n/a	n/a	n/a	n/a	n/a	n/a	n/a	n/a	n/a	n/a
BL	6	108	115	122	n/a	n/a	n/a	n/a	n/a	n/a	n/a	n/a	n/a	n/a	n/a	n/a	n/a	n/a
BL	7	102	109	117	n/a	n/a	n/a	n/a	n/a	n/a	n/a	n/a	n/a	n/a	n/a	n/a	n/a	n/a
BL	8	96	101	110	n/a	n/a	n/a	n/a	n/a	n/a	n/a	n/a	n/a	n/a	n/a	n/a	n/a	n/a

## Sheet: BCS
Body condition score (BCS) [1-5]
Group	Pig No.	t0	2020-10-05	2020-10-15	2020-10-26	2020-11-02	2020-11-09	2020-11-16	2020-11-23	2020-11-30	2020-12-07	2020-12-14	2020-12-21	2020-12-28	2021-01-04	2021-01-11	2021-01-18	2021-01-25		n/a	not available
AD	1	3	3	3	3	3.5	3.4	3.5	3.75	3.8	3.75	3.8	3.9	4	4.1	4.2	4.4	4.7
AD	2	3.25	3.5	4	3.5	3.9	3.75	3.7	3.8	3.9	3.9	3.8	3.9	4	4	4.3	4.4	4.7
AD	3	4	4	4	3.5	3.65	3.6	3.8	3.9	3.85	3.85	3.75	3.8	4	4.2	4.3	4.5	4.65
AD	4	3.25	3	3	3.25	3.5	3.25	3.6	3.7	3.75	3.75	3.8	3.6	3.9	4	4.1	4.3	4.5
AD	5	3	3	3.5	3.25	3.6	3.25	3.6	3.75	3.85	3.8	3.8	3.9	4	4.2	4.3	4.5	4.8
AD	6	3	3	3.5	3.5	3.8	3.8	3.8	3.75	3.8	3.8	3.9	3.9	4.1	4.3	4.35	4.6	4.8
AD	7	3.5	3.5	3.5	3.5	3.8	3.75	3.8	3.75	3.85	3.8	3.85	3.9	3.9	4	4.1	4.5	4.7
AD	8	3.5	3.5	3.5	3.5	3.75	3.6	3.75	3.4	3.6	3.8	3.7	3.6	3.6	3.7	3.9	4.1	4.3
AD	9	3.5	3.5	3.5	3.5	3.75	3.75	3.75	3.8	3.75	3.75	3.7	3.8	3.9	4.1	4.2	4.4	4.6
AD	10	3	3	4	3.5	3.9	3.75	3.6	3.75	3.8	4	4	4	4.2	4.2	4.4	4.6	4.7
ADp	1	3	3	3.25	3.5	3.5	3.75	3.6	3.65	3.8	3.8	3.8	3.85	3.8	3.9	4	4.25	4.4
ADp	2	3	3	3.5	3.5	3.75	3.75	3.6	3.8	3.75	3.8	4.1	3.85	4.1	4.2	4.2	4.45	4.7
ADp	3	3.5	3.5	3.5	3.5	3.8	3.7	3.8	3.7	3.75	3.9	4	3.9	4	4	4.2	4.4	4.5
ADp	4	3.5	3.5	3.5	3.5	3.5	3.6	3.6	3.7	3.8	3.8	3.8	3.8	3.9	4	4.2	4.4	4.6
ADp	5	3	3	3.5	3.5	3.75	3.75	3.75	3.85	3.85	3.85	4.2	4	4.1	4.2	4.4	4.5	4.75
ADp	6	3	3	3	3.5	3.5	3.5	3.6	3.6	3.75	3.8	3.8	3.85	3.95	4	4.1	4.4	4.5
ADp	7	3.5	3.5	3.5	3.5	3.75	3.8	3.8	3.85	3.9	3.95	4	4	4	4.1	4.1	4.3	4.5
ADp	8	3.5	3.5	3.5	3.5	3.75	3.75	3.6	3.75	3.85	4	4.1	4	4	4.2	4.3	4.5	4.7
ADp	9	3	3	3.5	3.5	3.75	3.6	3.6	3.65	3.75	3.8	3.75	3.75	3.9	3.9	4.1	4.35	4.5
ADp	10	3	3	3.5	3.5	4	4	3.95	3.9	3.9	4	4	4	4.1	4.2	4.2	4.4	4.6
ADi	1	3.5	3.5	3.5	3.5	3.75	3.5	3.7	3.8	3.85	3.8	3.9	3.8	4	4.3	4.4	4.6	4.8
ADi	2	3	3	3.5	3.75	3.8	3.5	3.75	3.8	3.9	3.85	3.8	3.9	4.1	4.2	4.4	4.6	4.8
ADi	3	3.5	3.5	3.5	3.5	3.8	3.25	3.75	3.7	3.75	3.85	3.8	3.9	4	4	4.3	4.5	4.5
ADi	4	3	3	3	3	3.5	3.5	3.7	3.75	3.8	3.8	3.8	3.9	4	4.2	4.5	4.5	4.7
ADi	5	4	4	4	4	4	4	4.2	4.1	4.1	4.2	4.3	4.3	4.3	4.3	4.6	4.8	5
ADi	6	3.75	3.5	3.5	3.75	3.85	3.5	3.8	3.7	3.85	3.8	3.75	3.8	3.8	4.1	4.35	4.5	4.7
ADi	7	3.5	3.75	3.75	3.75	3.75	3.5	3.7	3.75	3.8	3.85	3.75	3.8	3.9	4.2	4.4	4.5	4.6
ADi	8	4	4	4	4	4	4	4	4	4.1	4.1	4.2	4.1	4.2	4.2	4.6	4.6	4.9
ADi	9	3	3	3	3	3.5	3.25	3.65	3.6	3.75	3.75	3.6	3.8	3.8	3.9	4.2	4.4	4.4
ADi	10	3	3	3.5	3	3.5	3.5	3.7	3.6	3.75	3.75	3.7	3.9	4	3.9	4.2	4.2	4.4
CD	1	3.5	3.5	3.5	3.5	3.5	3.75	3.5	3.7	3.6	3.75	3.75	3.75	3.8	3.9	4.1	4.25	4.5
CD	2	3	3	3	3.25	3.5	3.5	3.5	3.65	3.7	3.6	3.6	3.75	3.7	3.9	4.1	4.2	4.3
CD	3	3	3	3.5	3.5	3.5	3.3	3.5	3.6	3.7	3.5	3.5	3.5	3.65	3.7	3.9	4.1	4.2
CD	4	3.5	3.5	3.5	3.5	3.5	3.6	3.6	3.7	3.65	3.75	3.75	3.85	3.8	3.9	4.1	4.2	4.3
CD	5	3.5	3.5	3.5	3.5	3.25	3.6	3.5	3.7	3.7	3.8	3.8	3.8	3.8	3.9	4.2	4.35	4.5
CD	6	3	3	3	3.5	3.5	3.5	3.6	3.6	3.7	3.75	3.7	3.6	3.8	3.9	4	4.2	4.4
CD	7	3.5	3.5	3.5	3.25	3.5	3.5	3.5	3.75	3.7	3.8	3.7	3.8	3.8	3.9	4.1	4.2	4.3
CD	8	2.5	2.5	3	3.25	3	3.5	3.6	3.5	3.7	3.75	3.6	3.85	3.7	3.85	4	4	4.4
CD	9	3	3	3	3.25	3.5	3.5	3.5	3.65	3.65	3.6	3.75	3.8	3.8	3.9	4.2	4.3	4.5
CD	10	3.5	3.5	3.5	3.5	3.5	3.6	3.6	3.7	3.75	3.75	3.75	3.85	3.75	3.85	4.2	4.25	4.2
BL	1	2.5	3	3	n/a	n/a	n/a	n/a	n/a	n/a	n/a	n/a	n/a	n/a	n/a	n/a	n/a	n/a
BL	2	3	3	3	n/a	n/a	n/a	n/a	n/a	n/a	n/a	n/a	n/a	n/a	n/a	n/a	n/a	n/a
BL	3	3	3	3	n/a	n/a	n/a	n/a	n/a	n/a	n/a	n/a	n/a	n/a	n/a	n/a	n/a	n/a
BL	4	3.5	3.5	3.75	n/a	n/a	n/a	n/a	n/a	n/a	n/a	n/a	n/a	n/a	n/a	n/a	n/a	n/a
BL	5	3.5	3.5	3.5	n/a	n/a	n/a	n/a	n/a	n/a	n/a	n/a	n/a	n/a	n/a	n/a	n/a	n/a
BL	6	3	3	3	n/a	n/a	n/a	n/a	n/a	n/a	n/a	n/a	n/a	n/a	n/a	n/a	n/a	n/a
BL	7	3	3	3.25	n/a	n/a	n/a	n/a	n/a	n/a	n/a	n/a	n/a	n/a	n/a	n/a	n/a	n/a
BL	8	3.5	3.25	3.5	n/a	n/a	n/a	n/a	n/a	n/a	n/a	n/a	n/a	n/a	n/a	n/a	n/a	n/a

## Sheet: BFT
Back fat thickness (BFT) [cm]
		2020-10-15			2020-11-16			2020-12-14			2020-01-25
Group	Pig No.	A (mean)*	B (mean)**	C (mean)***	A (mean)*	B (mean)**	C (mean)***	A (mean)*	B (mean)**	C (mean)***	A (mean)*	B (mean)**	C (mean)***		AD	atherogenic diet
AD	1	15.5	12.25	13.65	20.3	19.1	20.1	41.3	38.1	29	42.6	31.25	35.3		ADp	atherogenic diet + 5% pectin
AD	2	30.45	22.7	23.25	37.55	32.1	30.7	49.6	36.3	32.05	45.5	39.4	37.75		ADi	atherogenic diet + 5% inulin
AD	3	24.6	19.05	20.25	31.75	27.15	32.5	39.45	31.8	37.35	41.05	38.4	40.45		CD	conventional diet
AD	4	14.5	14.5	16.85	24	20.75	21.6	37.2	36.3	27.6	42.3	31.15	37.55		BL	baseline group
AD	5	17.35	13.95	14.4	18.7	17.8	22.4	41.3	29.85	28	52.2	39.2	35.5		n/a	not available
AD	6	19.25	20.75	23.4	27.8	31.85	30.2	43.5	32.65	39.65	48.4	41.85	47.65
AD	7	23.45	18.5	23.2	26.9	24.8	26.8	35.45	32.25	27.4	39.3	37.9	38.55		* mean value of two measuring points (A1, A2)
AD	8	15.95	16.55	16.2	28.65	28.05	22.4	34.2	32.55	28.25	32.65	28.75	31.9		** mean value of two measuring points (B1, B2)
AD	9	26.9	21.85	26.95	30	26.8	26.3	42.75	34.85	31.55	39.85	37.55	38.15		*** mean value of two measuring points (C1, C2)
AD	10	25.15	19.75	21.2	37.95	29.55	32.3	56.8	46.9	35.1	61.05	45.35	43.9
ADp	1	23	20.1	21.85	28.95	29.2	23.7	33.05	29.4	30.05	31.45	29.25	32.8
ADp	2	19.35	16.45	20	31.3	24.2	25.4	38.95	35.25	30.35	52.15	42.5	38.6
ADp	3	23.2	18.3	19.3	23.75	18.15	18.7	34.2	28.1	27.25	29	28.4	30.15
ADp	4	27.35	23.95	19.35	37.95	25.05	21.7	39.25	25.9	26.1	37.75	34.25	30.05
ADp	5	21.4	15.8	17.25	30.05	25.8	21.9	36.3	29.05	31.55	47.1	46.7	47.65
ADp	6	23.15	18.65	18.85	30.5	27.3	24.4	36.25	29.65	28.7	37.6	34.55	36.7
ADp	7	28.05	20.9	22.2	37.3	29.15	31.5	38.65	31.2	34.55	36.5	39.85	38.45
ADp	8	19.05	16.65	18.55	37.5	30.1	25.8	46.15	36.3	36.5	51.5	40.9	43.1
ADp	9	21.55	19	16.85	30.5	24.4	24.3	38.8	27.75	25.6	39.75	33.7	29.35
ADp	10	21.35	19.05	20.85	38.65	31.75	24.6	45.2	37	33.8	47.35	37.95	34.65
ADi	1	17.25	13.85	15.5	34	24	24.1	42.6	30.8	35.55	60.35	44.2	42
ADi	2	21.25	16.3	17.35	31.15	21.85	21.9	42.15	40.15	43.05	64.3	53.95	38.7
ADi	3	23.4	21.6	21.05	29.55	23.75	23.3	34.3	30.05	30.95	47.95	40.75	36.3
ADi	4	26.35	20.9	22	45.5	34.15	33.5	46.65	40.65	44.35	60.7	52.35	53.45
ADi	5	27.95	23.95	24.8	40.7	35.25	31.5	37.95	35.35	38.15	50.9	38.4	40.85
ADi	6	29.3	23.1	21.65	30.1	29.75	36.4	40.65	31.95	36.95	52.1	49.7	42.05
ADi	7	26.7	23.9	23	37.85	29.65	23.4	38.9	31.6	35.35	38.3	37.8	38.3
ADi	8	27.1	21.1	21.25	42.15	26.55	29.1	42.05	31.9	34.1	49.55	33.6	37.35
ADi	9	20.4	16.4	15.8	22.8	21.25	17.7	30.4	22.75	29.45	33.55	32.6	33.1
ADi	10	27.7	18.25	17.8	28.75	27.8	23.1	35.4	27.85	29.85	43.85	33.4	34.65
CD	1	20.6	14.25	14.25	20.5	18	21.4	31.7	24.75	23.05	35.15	32.75	31.25
CD	2	19.65	15.4	15.9	22.7	18.95	23.4	30.2	24.35	23.7	38.8	30.9	31.2
CD	3	20	15.6	15.7	25.15	20.4	19.2	26.1	21.1	23	35.55	26.6	27.9
CD	4	33.15	27.45	23.45	38.75	24.7	32.7	23	21.1	24.05	47.55	41.25	38.3
CD	5	28.55	22.35	20.2	28.6	23.6	23.9	33.3	28.6	24.05	31.55	29.3	31.65
CD	6	14.7	13.5	15	18.55	17.6	19.9	25	27.45	24.75	29.85	29.45	28.9
CD	7	23.3	22.05	19.1	29.5	27.3	29.5	34.75	30.6	28.2	34.2	32.25	32.05
CD	8	15.65	11	12.35	18.9	17.15	22.1	24.45	20.35	23	29.35	32.2	27.4
CD	9	18.5	10.95	13.1	19.45	19.2	23.4	26.1	21.4	23.95	29.95	28.7	34.5
CD	10	30.25	21.35	23.8	31	26.75	28.3	35.55	28.3	29.15	35.8	30.8	35
BL	1	18.3	20.4	23.2	n/a	n/a	n/a	n/a	n/a	n/a	n/a	n/a	n/a
BL	2	22.6	18.9	21.3	n/a	n/a	n/a	n/a	n/a	n/a	n/a	n/a	n/a
BL	3	15.8	16.5	16.2	n/a	n/a	n/a	n/a	n/a	n/a	n/a	n/a	n/a
BL	4	27.3	23.7	26.95	n/a	n/a	n/a	n/a	n/a	n/a	n/a	n/a	n/a
BL	5	22.8	18.5	21.3	n/a	n/a	n/a	n/a	n/a	n/a	n/a	n/a	n/a
BL	6	23.6	19.8	22.85	n/a	n/a	n/a	n/a	n/a	n/a	n/a	n/a	n/a
BL	7	19.3	15.7	20.2	n/a	n/a	n/a	n/a	n/a	n/a	n/a	n/a	n/a
BL	8	22.3	18.2	19.4	n/a	n/a	n/a	n/a	n/a	n/a	n/a	n/a	n/a
