# Supplementary material for: Effects of atherogenic diet supplemented with fermentable carbohydrates on metabolic responses and plaque formation in coronary arteries using a Saddleback pig model
Source: PLoS One. 2022 Oct 7;17(10):e0275214. doi: 10.1371/journal.pone.0275214 (PMC9543622; doi:10.1371/journal.pone.0275214)
Supplement: S3 Table — (XLSX) [file pone.0275214.s004.xlsx]

## Sheet: t0
Group	Pig No.	ALP [U/L]	AMYL [U/L]	AST [U/L]	CHOL [mmol/L]	GGT [U/L]	GLDH [U/L]	GLU [mmol/L]	BS [µmol/L]	LDH [U/L]	LIPC [mmol/L]	TG [mmol/L]		AD	atherogenic diet
AD	1	104	2821	45.5	2.17	32.3	1.3	2.91	6.2	384	4	0.31		ADp	atherogenic diet + 5% pectin
AD	2	85	2405	31.6	2.56	32.5	1.6	3.5	3.7	440	4	0.33		ADi	atherogenic diet + 5% inulin
AD	3	85	2412	32.4	2.56	32.8	1.7	3.52	3.6	472	4	0.33		CD	conventional diet
AD	4	95	2435	37	2.25	35.8	1.1	4.13	3.5	495	4	0.31		BL	baseline group
AD	5	200	2557	34.6	2.37	46.5	n/d	4.64	6.1	529	4	0.43		ALP	alkaline phosphatase
AD	6	131	3238	35.3	2.75	31.7	n/d	4.35	4.6	426	4	0.64		AMYL	amylase
AD	7	112	2237	36.1	2.27	35.5	1.7	4.44	3.7	519	4	0.33		AST	aspatate aminotransferase
AD	8	120	3264	37.4	2.34	24.5	1.1	4.21	4.8	539	4	0.44		CHOL	cholesterol
AD	9	322	2358	40.2	2.78	32.7	n/d	4.4	7	526	4	0.45		GGT	gamma-glutamyl transferase
AD	10	252	2406	38.4	2.63	16.5	1.2	4.29	9.1	677	5	0.34		GLDH	glutamate dehydrogenase
ADp	1	131	2471	42.2	2.09	49.6	2.2	3.57	4.4	557	4	0.28		GLU	glucose
ADp	2	214	3625	36.5	2.03	33.6	2.1	4.47	4.8	431	4	0.47		BS	bile acids
ADp	3	185	2379	57.8	2.25	36.9	3	2.88	6.4	483	4	0.27		LDH	lactate dehydrogenase
ADp	4	277	1311	41.7	2.31	47.5	2.1	4.65	5.7	505	4	0.59		LIPC	hepatic triglyceride lipase
ADp	5	255	2817	37.8	1.99	46.3	2.3	3.72	2.3	436	4	0.34		TG	triglycerides
ADp	6	201	3008	30.8	2.31	32.3	2.1	3.84	5.7	415	4	0.41		n/d	not detectable
ADp	7	169	3669	39.2	2.22	37.2	2.3	3.43	3.5	428	4	0.43		n/a	not available
ADp	8	146	2164	29.3	2.3	22.1	1.3	3.85	5.6	472	4	0.65
ADp	9	126	3269	32.1	2.39	29.6	1.8	3.37	4.9	412	4	0.27
ADp	10	179	3267	34.5	2.04	35.4	1.8	3.88	4	463	4	0.36
ADi	1	127	3173	37.9	1.97	40.1	1.5	5.09	5.8	382	4	0.32
ADi	2	468	1344	35.9	2.39	36.8	n/d	4.26	5	534	4	0.4
ADi	3	86	2942	25.6	2.34	20.3	n/d	3.92	4.5	429	4	0.26
ADi	4	111	2581	29.7	2.16	30.5	1.2	4.53	11.5	400	4	0.24
ADi	5	254	3112	29.9	2.18	34.9	1.5	4.21	7.2	449	5	0.37
ADi	6	138	2507	27	1.98	19.9	n/d	4.91	6.1	470	4	0.32
ADi	7	193	2265	34.2	1.94	15.7	n/d	4.68	14.9	453	4	0.44
ADi	8	401	2174	36.8	2.13	33	1	4.64	12.7	560	4	0.55
ADi	9	146	3329	33.3	2.17	50.3	1.3	3.85	3.5	531	4	0.31
ADi	10	197	3636	31	2.48	35.8	1.1	3.8	2.6	525	4	0.31
CD	1	116	3077	32	1.82	38.2	2.5	5.06	5.2	349	4	0.22
CD	2	154	2269	25.1	2.27	23.7	1.8	4.42	6.4	489	4	0.26
CD	3	98	1982	31.2	2.26	23.6	2.8	3.26	5.3	458	4	0.2
CD	4	151	2637	28.5	2.47	22.2	2.9	3.8	8.9	473	4	0.33
CD	5	83	2541	26.9	2.1	29.1	2.6	4	8.1	472	5	0.35
CD	6	149	3591	27.2	2.32	35.7	2	4.44	4.7	413	4	0.3
CD	7	121	3168	26.8	2.27	21.5	2	4.99	5.1	444	4	0.28
CD	8	89	1941	29.6	2.05	34.4	1.3	4.46	11.4	494	5	0.3
CD	9	212	1167	30.8	2.32	43.1	1.2	4.65	2.9	394	4	0.3
CD	10	134	2500	35.8	2.65	31.2	1.5	4.71	7.8	514	4	0.6
BL	1	102	3511	26.1	2.18	50.1	2.5	4.65	4.8	429	6	0.25
BL	2	123	2391	37.1	2.59	30.1	4.9	5.64	6.4	490	5	0.45
BL	3	149	2315	29.9	2.82	34.8	2.6	4.37	5.7	553	4	0.41
BL	4	200	2395	28.6	2.42	25.7	3.1	4.12	2.3	449	5	0.24
BL	5	144	3371	28.8	2.19	48.4	2.7	4.15	5.7	415	5	0.35
BL	6	153	2045	29.3	2.32	18.6	2.5	5.01	3.5	441	5	0.35
BL	7	97	3115	35.4	2.05	34.4	2.6	4.59	5.6	451	5	0.5
BL	8	124	1991	28.4	2.53	38.2	2.7	4.58	4.9	457	4	0.5

## Sheet: t1
Group	Pig No.	ALP [U/L]	AMYL [U/L]	AST [U/L]	CHOL [mmol/L]	GGT [U/L]	GLDH [U/L]	GLU [mmol/L]	BS [µmol/L]	LDH [U/L]	LIPC [mmol/L]	TG [mmol/L]		AD	atherogenic diet
AD	1	147	2920	33.2	2.14	32.6	n/d	4.99	21	467	7	0.48		ADp	atherogenic diet + 5% pectin
AD	2	125	2449	30.1	2.53	34.3	1.2	5.52	13.4	522	7	0.73		ADi	atherogenic diet + 5% inulin
AD	3	240	2361	35.8	2.57	28.4	n/d	4.64	13.3	486	7	0.66		CD	conventional diet
AD	4	71	2028	23.6	2.38	32.3	n/d	4.99	18.4	400	8	0.72		BL	baseline group
AD	5	136	1725	20.3	2.54	43.5	n/d	5.98	18.9	580	5	0.89		ALP	alkaline phosphatase
AD	6	153	2884	33.4	2.47	26.6	n/d	4.53	21.4	423	6	1.17		AMYL	amylase
AD	7	127	2017	23.9	2.25	34.4	1.4	4.61	22.3	522	6	0.39		AST	aspatate aminotransferase
AD	8	110	3089	32.7	2.35	22.5	n/d	4.89	28	582	6	0.79		CHOL	cholesterol
AD	9	258	2170	28	2.48	31.6	n/d	4.49	22.5	486	6	0.75		GGT	gamma-glutamyl transferase
AD	10	310	2193	29.1	2.46	16	n/d	4.01	26.4	532	7	0.72		GLDH	glutamate dehydrogenase
ADp	1	137	2278	35.3	2.33	48.4	n/d	4.7	20.2	582	6	0.7		GLU	glucose
ADp	2	150	3082	18.4	2.04	33.1	n/d	4.1	23.3	432	6	1.2		BS	bile acids
ADp	3	137	2109	31.3	2.14	37.1	n/d	4.7	19.3	547	8	0.24		LDH	lactate dehydrogenase
ADp	4	470	1291	33.6	2.48	51.6	1.2	5.24	23.1	482	6	0.82		LIPC	hepatic triglyceride lipase
ADp	5	209	2508	21.8	2.35	45.2	n/d	4.14	15.5	481	6	1.3		TG	triglycerides
ADp	6	215	3247	23.7	2.66	36.3	n/d	4.01	15.5	530	6	0.57		n/d	not detectable
ADp	7	158	3629	22.8	2.46	38.5	n/d	4.69	12.6	545	5	0.86		n/a	not available
ADp	8	166	2034	29.1	2.58	24.8	1.4	4.63	14.5	602	6	0.64
ADp	9	126	3681	25.8	2.45	28	n/d	5.1	9.4	531	11	0.83
ADp	10	192	3109	24.4	2.23	34.5	n/d	4.3	20.6	502	7	0.67
ADi	1	147	2918	21.9	2.03	43.2	n/d	4.01	23.5	410	7	0.67
ADi	2	415	1096	27.2	2.39	30.5	n/d	4.34	21.9	431	6	0.83
ADi	3	68	2470	15.8	2.18	19.6	n/d	4.88	18.7	400	5	0.44
ADi	4	121	2493	26	2.36	29.3	n/d	4.59	13.9	439	6	0.49
ADi	5	229	2862	26.5	2.42	33.8	n/d	4.39	14.4	447	8	0.81
ADi	6	110	2316	20.7	2.2	21.8	n/d	4.79	15	463	6	0.43
ADi	7	116	2008	21.9	1.88	14.6	n/d	5.27	5.8	470	6	0.35
ADi	8	228	1895	26.1	2.27	32.9	n/d	4.17	24.8	475	5	0.68
ADi	9	141	3076	24.8	2.19	44.4	n/d	4.83	7.7	519	6	0.59
ADi	10	162	3294	19	2.27	35.4	n/d	5.26	6.8	478	6	0.93
CD	1	100	3238	20.2	1.68	48.8	n/d	4.12	6.4	445	5	0.31
CD	2	138	2273	22.1	2.18	25.7	n/d	4.33	3	512	5	0.29
CD	3	101	2010	25.5	2.38	25.6	n/d	3.52	6.3	483	5	0.29
CD	4	174	2992	28	2.23	23.5	1	3.7	10.4	532	5	0.25
CD	5	132	2926	25.9	1.88	34.2	n/d	3.56	8	546	5	0.28
CD	6	165	3649	31.7	1.88	35.9	n/d	4.16	8	488	5	0.26
CD	7	152	3556	31.4	2.31	24.2	1.3	4.52	13.2	631	5	0.3
CD	8	108	2300	25.4	1.82	47.2	n/d	3.4	7	468	5	0.24
CD	9	149	1130	28.7	2.02	46.2	n/d	3.61	7.4	471	5	0.21
CD	10	173	2732	35	2.37	32.7	1	3.42	17.4	616	5	0.34
BL	1	n/a	n/a	n/a	n/a	n/a	n/a	n/a	n/a	n/a	n/a	n/a
BL	2	n/a	n/a	n/a	n/a	n/a	n/a	n/a	n/a	n/a	n/a	n/a
BL	3	n/a	n/a	n/a	n/a	n/a	n/a	n/a	n/a	n/a	n/a	n/a
BL	4	n/a	n/a	n/a	n/a	n/a	n/a	n/a	n/a	n/a	n/a	n/a
BL	5	n/a	n/a	n/a	n/a	n/a	n/a	n/a	n/a	n/a	n/a	n/a
BL	6	n/a	n/a	n/a	n/a	n/a	n/a	n/a	n/a	n/a	n/a	n/a
BL	7	n/a	n/a	n/a	n/a	n/a	n/a	n/a	n/a	n/a	n/a	n/a
BL	8	n/a	n/a	n/a	n/a	n/a	n/a	n/a	n/a	n/a	n/a	n/a

## Sheet: t2
Group	Pig No.	ALP [U/L]	AMYL [U/L]	AST [U/L]	CHOL [mmol/L]	GGT [U/L]	GLDH [U/L]	GLU [mmol/L]	BS [µmol/L]	LDH [U/L]	LIPC [mmol/L]	TG [mmol/L]		AD	atherogenic diet
AD	1	125	2912	29.6	2.19	32.6	n/d	3.76	30.5	480	5	0.59		ADp	atherogenic diet + 5% pectin
AD	2	78	2369	45.7	2.37	33.7	1	4.33	11.9	601	9	0.53		ADi	atherogenic diet + 5% inulin
AD	3	173	2331	35.2	2.31	30.4	n/d	3.95	17	483	7	1.65		CD	conventional diet
AD	4	80	2114	27.9	2.12	33.5	n/d	5.99	16.1	434	7	0.47		BL	baseline group
AD	5	253	2347	25.5	2.75	51.4	1.1	3.86	10.2	641	6	0.73		ALP	alkaline phosphatase
AD	6	122	2844	27.9	2.05	27.8	n/d	4.78	11.2	430	6	0.72		AMYL	amylase
AD	7	140	2256	27.9	2.47	37.9	n/d	4.75	31.6	585	5	0.54		AST	aspatate aminotransferase
AD	8	70	3011	27.8	1.93	22.8	n/d	5.64	5.6	522	10	0.29		CHOL	cholesterol
AD	9	203	2222	33.5	2.33	34.5	n/d	4.92	27	530	5	1.15		GGT	gamma-glutamyl transferase
AD	10	261	2289	35.8	2.56	16.1	n/d	4.77	15.4	613	7	1.37		GLDH	glutamate dehydrogenase
ADp	1	139	2514	34.6	2.1	59.5	n/d	3.55	19	677	6	0.71		GLU	glucose
ADp	2	163	3449	28	2.42	37.7	n/d	4.62	17.4	536	7	0.8		BS	bile acids
ADp	3	155	2132	35.7	2.43	42.8	n/d	4.61	10.7	619	7	0.3		LDH	lactate dehydrogenase
ADp	4	544	1321	36.1	2.53	58.1	n/d	5.11	14.6	498	7	0.6		LIPC	hepatic triglyceride lipase
ADp	5	209	2671	29.5	2.26	51	n/d	3.42	9.3	616	7	0.63		TG	triglycerides
ADp	6	183	3476	26	2.71	41.1	n/d	4.5	7	544	7	0.71		n/d	not detectable
ADp	7	136	3512	25.9	2.36	40.9	n/d	4.18	7.1	554	6	0.41		n/a	not available
ADp	8	109	2015	23.6	2.5	27	n/d	4.9	4.3	554	11	0.65
ADp	9	104	3492	35.2	2.43	35.8	n/d	4.51	7.2	714	8	0.29
ADp	10	156	3304	29.7	2.37	39.4	n/d	4.59	7.8	622	6	0.41
ADi	1	163	3070	26.3	2.16	44.5	n/d	4.57	12.2	441	7	1.11
ADi	2	519	1088	41.2	2.85	36.8	n/d	4.38	12	1234	6	0.74
ADi	3	137	3245	28.9	2.51	22.7	n/d	4.03	13.8	545	6	1.36
ADi	4	126	2483	25.7	2.38	31.5	n/d	4.32	17.7	451	6	0.75
ADi	5	293	3042	23.7	2.53	37.1	n/d	4.75	11.9	463	7	0.91
ADi	6	124	2490	23.2	2.27	23.4	n/d	4.67	14.1	538	6	0.54
ADi	7	204	2169	32.3	2.13	17.2	n/d	4.7	29.9	535	5	1.61
ADi	8	282	2133	39	2.31	36	n/d	5.02	11	639	5	0.54
ADi	9	140	3328	23.5	2.23	49.2	n/d	4.33	10	547	6	0.48
ADi	10	161	3252	16.4	2.47	34.2	n/d	4.73	13.8	469	5	0.77
CD	1	119	3589	23.3	2.15	50.6	n/d	4.39	5.1	521	5	0.48
CD	2	151	2257	28.4	1.93	26.5	n/d	3.56	11	568	5	0.21
CD	3	101	2099	19.5	2.3	24.2	n/d	5.66	2.9	444	7	0.32
CD	4	180	3118	40.5	2.3	29.9	n/d	4.55	6.6	793	6	0.31
CD	5	141	3259	25.6	1.89	33.9	n/d	3.54	10.3	545	6	0.25
CD	6	128	3762	28.7	2.16	39.1	n/d	4.47	4.5	456	6	0.32
CD	7	161	3694	48.5	2.08	32.9	n/d	4.34	11.5	860	6	0.3
CD	8	99	2312	32.5	1.73	59	n/d	3.83	4	693	6	0.18
CD	9	199	1104	29.9	2.12	44.9	n/d	5.09	6.5	472	4	0.3
CD	10	163	2846	30.9	2.28	31.5	n/d	4.95	8.2	605	5	0.44
BL	1	n/a	n/a	n/a	n/a	n/a	n/a	n/a	n/a	n/a	n/a	n/a
BL	2	n/a	n/a	n/a	n/a	n/a	n/a	n/a	n/a	n/a	n/a	n/a
BL	3	n/a	n/a	n/a	n/a	n/a	n/a	n/a	n/a	n/a	n/a	n/a
BL	4	n/a	n/a	n/a	n/a	n/a	n/a	n/a	n/a	n/a	n/a	n/a
BL	5	n/a	n/a	n/a	n/a	n/a	n/a	n/a	n/a	n/a	n/a	n/a
BL	6	n/a	n/a	n/a	n/a	n/a	n/a	n/a	n/a	n/a	n/a	n/a
BL	7	n/a	n/a	n/a	n/a	n/a	n/a	n/a	n/a	n/a	n/a	n/a
BL	8	n/a	n/a	n/a	n/a	n/a	n/a	n/a	n/a	n/a	n/a	n/a

## Sheet: t3
Group	Pig No.	ALP [U/L]	AMYL [U/L]	AST [U/L]	CHOL [mmol/L]	GGT [U/L]	GLDH [U/L]	GLU [mmol/L]	BS [µmol/L]	LDH [U/L]	LIPC [mmol/L]	TG [mmol/L]		AD	atherogenic diet
AD	1	131	2963	29	2.26	31.6	n/d	4.64	18.9	486	5	0.33		ADp	atherogenic diet + 5% pectin
AD	2	99	2366	27.9	2.4	34	n/d	4.79	6.6	501	5	0.18		ADi	atherogenic diet + 5% inulin
AD	3	217	2432	34.2	2.61	31.1	n/d	4.41	9.4	501	5	0.51		CD	conventional diet
AD	4	70	2143	24.7	1.97	33.7	n/d	4.63	13.1	406	7	0.42		BL	baseline group
AD	5	223	2165	19.3	2.99	50.3	n/d	5.36	24.5	600	5	0.59		ALP	alkaline phosphatase
AD	6	94	2787	30.4	2	29.1	n/d	4.49	9.4	412	5	0.4		AMYL	amylase
AD	7	123	2296	24.7	2.57	38.4	n/d	4.53	8.1	531	5	0.24		AST	aspatate aminotransferase
AD	8	65	2950	24.3	2.23	22.8	n/d	4.64	5.3	458	5	0.3		CHOL	cholesterol
AD	9	281	2302	25.7	2.57	34.9	n/d	5.11	13.8	493	5	0.39		GGT	gamma-glutamyl transferase
AD	10	306	2452	30	3.05	18.4	n/d	4.34	17.2	619	6	0.67		GLDH	glutamate dehydrogenase
ADp	1	114	2415	27.7	1.97	45.3	n/d	4.22	16.8	537	5	0.27		GLU	glucose
ADp	2	107	3043	20.7	1.91	34.6	n/d	4.35	19.8	453	5	0.61		BS	bile acids
ADp	3	125	2109	27.9	2.16	39	n/d	4.21	5	507	5	0.15		LDH	lactate dehydrogenase
ADp	4	504	1331	38.3	2.46	61.1	1.4	4.45	11.9	580	6	0.59		LIPC	hepatic triglyceride lipase
ADp	5	198	2696	25.6	2.12	48.4	n/d	3.64	7.9	550	5	0.75		TG	triglycerides
ADp	6	145	3153	70.4	2.45	36.6	n/d	4.56	15.8	757	4	0.52		n/d	not detectable
ADp	7	96	3139	20.6	1.97	34	n/d	3.73	8.2	489	5	0.26		n/a	not available
ADp	8	103	1816	28.7	2.26	23	n/d	3.42	11.6	526	5	0.52
ADp	9	108	3432	45.9	2.32	29.7	n/d	3.83	6.7	669	5	0.34
ADp	10	76	3040	34.3	1.85	32.3	n/d	4.67	16.3	565	5	0.29
ADi	1	200	3245	22.6	2.13	46	n/d	4.27	14	469	5	0.59
ADi	2	868	1087	25	2.88	30.1	n/d	4.63	12.8	428	5	0.79
ADi	3	113	3416	22.7	2.53	22.5	n/d	4.1	6.7	477	5	0.23
ADi	4	109	2529	24.3	2.38	31.4	n/d	4.34	13.3	458	4	0.76
ADi	5	263	3019	26	2.37	35.6	n/d	4.28	7.2	440	6	0.45
ADi	6	112	2413	22.8	2.26	23.3	n/d	4.22	13.1	481	5	0.44
ADi	7	175	2262	26.2	2.16	16.7	n/d	3.57	14	518	4	0.27
ADi	8	287	2327	30.5	2.45	36.9	n/d	4.1	12.3	595	4	0.35
ADi	9	124	3466	24	2.37	48.7	n/d	4.05	3.9	544	4	0.41
ADi	10	148	3751	20.4	2.46	37.7	n/d	4.42	5.1	552	4	0.23
CD	1	128	3543	46.1	1.79	47.3	1.4	3.7	11.9	848	6	0.26
CD	2	131	2273	27.9	1.87	23.9	1.1	3.17	14.4	477	4	0.22
CD	3	97	2064	28.3	1.89	21.8	1	3.8	4.2	466	5	0.28
CD	4	156	3083	26.9	2.13	23.6	n/d	2.53	7.4	491	5	0.31
CD	5	133	3280	22.1	1.69	32.8	1.1	3.51	7.2	521	5	0.29
CD	6	134	3664	28.2	1.73	37.2	1.1	4.59	11.1	462	4	0.3
CD	7	137	3735	28.5	2.15	23.3	n/d	4.02	9.9	551	5	0.25
CD	8	78	2226	20.3	1.75	48.4	n/d	4.23	4.6	400	6	0.43
CD	9	189	1114	33	1.92	43.4	n/d	3.55	6.8	509	4	0.25
CD	10	152	2887	32	2.07	31.3	n/d	3.84	9.9	538	5	0.36
BL	1	n/a	n/a	n/a	n/a	n/a	n/a	n/a	n/a	n/a	n/a	n/a
BL	2	n/a	n/a	n/a	n/a	n/a	n/a	n/a	n/a	n/a	n/a	n/a
BL	3	n/a	n/a	n/a	n/a	n/a	n/a	n/a	n/a	n/a	n/a	n/a
BL	4	n/a	n/a	n/a	n/a	n/a	n/a	n/a	n/a	n/a	n/a	n/a
BL	5	n/a	n/a	n/a	n/a	n/a	n/a	n/a	n/a	n/a	n/a	n/a
BL	6	n/a	n/a	n/a	n/a	n/a	n/a	n/a	n/a	n/a	n/a	n/a
BL	7	n/a	n/a	n/a	n/a	n/a	n/a	n/a	n/a	n/a	n/a	n/a
BL	8	n/a	n/a	n/a	n/a	n/a	n/a	n/a	n/a	n/a	n/a	n/a
