# Supplementary material for: Effects of atherogenic diet supplemented with fermentable carbohydrates on metabolic responses and plaque formation in coronary arteries using a Saddleback pig model
Source: PLoS One. 2022 Oct 7;17(10):e0275214. doi: 10.1371/journal.pone.0275214 (PMC9543622; doi:10.1371/journal.pone.0275214)
Supplement: S4 Table — (XLSX) [file pone.0275214.s005.xlsx]

## Sheet: Tabelle1
Histological data of the LAD cross-sections [µm²]
Group	Pig No.	Vessel area	Lumen area	Plaque area		AD	atherogenic diet
AD	1	718264	1.48814e+06	0		ADp	atherogenic diet + 5% pectin
AD	2	407529	647785	0		ADi	atherogenic diet + 5% inulin
AD	3	920686	1.37954e+06	29502.2		CD	conventional diet
AD	4	1536053	2.32346e+06	157062		BL	baseline group
AD	5	1230178	2.48572e+06	0		n/a	not available
AD	6	705592	1.72452e+06	0
AD	7	1.39434e+06	1.88467e+06	196021
AD	8	1.23242e+06	1.35257e+06	201674
AD	9	1.42918e+06	1.62319e+06	118300
AD	10	670744	1.40561e+06	0
ADp	1	1.34905e+06	1.68791e+06	265624
ADp	2	1.19362e+06	1.48485e+06	41451.5
ADp	3	921509	1873267	14522
ADp	4	883040	1.84757e+06	32806
ADp	5	1.08565e+06	1.87204e+06	38962.5
ADp	6	956474	1.63534e+06	167381
ADp	7	1093052	1.90177e+06	23355.2
ADp	8	539920	1254621	15082.8
ADp	9	1581189	2.33688e+06	65100.5
ADp	10	1.89657e+06	2889383	222576
ADi	1	992164	1.20353e+06	0
ADi	2	1.51378e+06	2.33849e+06	212237
ADi	3	1.20383e+06	1.92669e+06	0
ADi	4	1.55042e+06	2503431	203215
ADi	5	1.3921e+06	2.20024e+06	85861.5
ADi	6	1066720	1798602	34195.8
ADi	7	702250	1588809	11147.2
ADi	8	1.3235e+06	2.10116e+06	0
ADi	9	2568511	2.09759e+06	554990
ADi	10	1008336	1023642	128539
CD	1	1.00533e+06	1.46287e+06	46876.5
CD	2	1.08725e+06	1951483	0
CD	3	1.50451e+06	1.64286e+06	185218
CD	4	562896	1202475	0
CD	5	1.3821e+06	3.03296e+06	14275.2
CD	6	923158	1.37794e+06	0
CD	7	1113669	1600561	139486
CD	8	752092	1.47528e+06	46161.8
CD	9	1.12488e+06	1.78107e+06	26456.2
CD	10	392573	1.09927e+06	12690.2
BL	1	852124	1.68509e+06	23306.5
BL	2	977701	1.6095e+06	100880
BL	3	740473	972136	0
BL	4	616957	674290	41665.2
BL	5	n/a	n/a	n/a
BL	6	893924	2.28687e+06	35060.5
BL	7	955880	1709852	22554.2
BL	8	1.24236e+06	1.42628e+06	0
